# Supplementary material for: Developmental Changes in Genome Replication Progression in Pluripotent versus Differentiated Human Cells
Source: Genes (Basel). 2024 Feb 27;15(3):305. doi: 10.3390/genes15030305 (PMC10969796; doi:10.3390/genes15030305)
Supplement: Supplementary file 1 [file genes-15-00305-s001.zip]

Archive with 3 entries (3 files):
- genes-2868200-supplementary.pdf
- Video_S1_hiPSC_A4_AVI.avi
- Video_S2_hTERT_RPE1_AVI.avi
